# Supplementary material for: Associations Between Dairy Consumption and Nutrient Intake in Southeast Asian Children: Findings from the South East Asian Nutrition Surveys II (SEANUTS II)
Source: Nutrients. 2025 Nov 28;17(23):3740. doi: 10.3390/nu17233740 (PMC12694304; doi:10.3390/nu17233740)
Supplement: Supplementary file 1 [file nutrients-17-03740-s001.zip]

Archive with 2 entries (2 files):
- supplementary table S2.pdf
- supplementary table S1.pdf
